# Supplementary material for: Genome-Wide Association Mapping for Female Infertility in Inbred Mice
Source: G3 (Bethesda). 2016 Jul 21;6(9):2929–35. doi: 10.1534/g3.116.031575 (PMC5015949; doi:10.1534/g3.116.031575)
Supplement: Supplemental Material [file supp_g3.116.031575_TableS1.xlsx]

## Sheet: S1 Table
dbSNP	location	F-value	p-value	adjusted_p	SNP-type	distance	gene-ID	gene-symbol	gene-description
rs30415957	chr19:38799731	24.3154	4.95081e-05	0.0223282	intronic	0	NM_019588	Plce1	phospholipase C, epsilon 1 (Plce1), mRNA.
rs30768258	chr19:40528694	24.3154	4.95081e-05	0.0223282	intronic	0	NM_009166	Sorbs1	sorbin and SH3 domain containing 1 (Sorbs1), mRNA.
rs31216810	chr19:40551244	24.3154	4.95081e-05	0.0223282	intronic	0	NM_009166	Sorbs1	sorbin and SH3 domain containing 1 (Sorbs1), mRNA.
rs29972765	chr18:77022376	24.3154	4.95081e-05	0.0343586	intergenic	-72768	NM_001109743	Skor2	SKI family transcriptional corepressor 2 (Skor2), mRNA.
rs30918634	chr19:32991886	20.8838	0.000123982	0.055916	intergenic	159818	NM_008960	Pten	phosphatase and tensin homolog (Pten), mRNA.
rs27431979	chr2:127996966	22.3481	8.30559e-05	0.080232	intergenic	43654	NM_001284410	Bcl2l11	BCL2-like 11 (apoptosis facilitator) (Bcl2l11), mRNA.
rs29772171	chr18:71371786	20.8838	0.000123982	0.0860437	intergenic	643839	NM_010773	Mbd2	methyl-CpG binding domain protein 2 (Mbd2), mRNA.
rs30120335	chr18:72428239	20.8838	0.000123982	0.0860437	intronic	0	NM_007831	Dcc	deleted in colorectal carcinoma (Dcc), mRNA.
rs30354128	chr19:14785203	18.9776	0.000213443	0.0962627	intergenic	-112729	NM_011600	Tle4	transducin-like enhancer of split 4 (Tle4), mRNA.
rs33421507	chr17:81371754	20.9554	0.00012154	0.105619	intronic	0	NM_026516	Tmem178	transmembrane protein 178 (Tmem178), mRNA.
rs33326668	chr17:81372090	20.9554	0.00012154	0.105619	intronic	0	NM_026516	Tmem178	transmembrane protein 178 (Tmem178), mRNA.
rs13483126	chr17:81620040	20.9554	0.00012154	0.105619	intergenic	-155614	NM_028138	Thumpd2	THUMP domain containing 2 (Thumpd2), mRNA.
rs33095832	chr17:81671615	20.9554	0.00012154	0.105619	intergenic	-207189	NM_028138	Thumpd2	THUMP domain containing 2 (Thumpd2), mRNA.
rs33150580	chr17:81671661	20.9554	0.00012154	0.105619	intergenic	-207235	NM_028138	Thumpd2	THUMP domain containing 2 (Thumpd2), mRNA.
rs33666309	chr17:81765529	20.9554	0.00012154	0.105619	intergenic	-301103	NM_028138	Thumpd2	THUMP domain containing 2 (Thumpd2), mRNA.
rs33540279	chr17:81774478	20.9554	0.00012154	0.105619	UTR	0	NR_104580	Slc8a1	solute carrier family 8 (sodium/calcium exchanger) member 1 (Slc8a1), mRNA.
rs33198514	chr17:81793897	20.9554	0.00012154	0.105619	intronic	0	NR_104580	Slc8a1	solute carrier family 8 (sodium/calcium exchanger) member 1 (Slc8a1), mRNA.
rs3709090	chr8:29288933	18.3872	0.000253908	0.140411	intergenic	-93607	NR_033590	Gm8096	predicted gene 8096 (Gm8096), non-coding RNA.
rs33522376	chr8:29452119	18.3872	0.000253908	0.140411	intergenic	-256793	NR_033590	Gm8096	predicted gene 8096 (Gm8096), non-coding RNA.
rs29345183	chr10:125766861	16.5649	0.000441417	0.193341	intergenic	363585	NM_177152	Lrig3	leucine-rich repeats and immunoglobulin-like domains 3 (Lrig3), mRNA.
rs29373320	chr10:126128569	16.5649	0.000441417	0.193341	intergenic	209858	NM_026858	Xrcc6bp1	XRCC6 binding protein 1 (Xrcc6bp1), mRNA.
rs13482498	chr15:28428133	17.2795	0.000354217	0.262121	intergenic	294611	NM_133365	Dnah5	dynein, axonemal, heavy chain 5 (Dnah5), mRNA.
rs32064266	chr15:28449998	17.2795	0.000354217	0.262121	intergenic	316476	NM_133365	Dnah5	dynein, axonemal, heavy chain 5 (Dnah5), mRNA.
rs31950248	chr15:28616243	17.2795	0.000354217	0.262121	intergenic	482721	NM_133365	Dnah5	dynein, axonemal, heavy chain 5 (Dnah5), mRNA.
rs6251421	chr15:28934068	17.2795	0.000354217	0.262121	intergenic	800546	NM_133365	Dnah5	dynein, axonemal, heavy chain 5 (Dnah5), mRNA.
rs31870558	chr15:28978974	17.2795	0.000354217	0.262121	intergenic	845452	NM_133365	Dnah5	dynein, axonemal, heavy chain 5 (Dnah5), mRNA.
rs31779486	chr15:29017925	17.2795	0.000354217	0.262121	intergenic	884403	NM_133365	Dnah5	dynein, axonemal, heavy chain 5 (Dnah5), mRNA.
rs32087237	chr15:29025344	17.2795	0.000354217	0.262121	intergenic	891822	NM_133365	Dnah5	dynein, axonemal, heavy chain 5 (Dnah5), mRNA.
rs31727232	chr15:86089635	17.255	0.000356884	0.264094	intronic	0	NM_145476	Tbc1d22a	TBC1 domain family, member 22a (Tbc1d22a), mRNA.
rs31671543	chr15:86136302	17.255	0.000356884	0.264094	intronic	0	NM_145476	Tbc1d22a	TBC1 domain family, member 22a (Tbc1d22a), mRNA.
rs31685934	chr15:86136492	17.255	0.000356884	0.264094	intronic	0	NM_145476	Tbc1d22a	TBC1 domain family, member 22a (Tbc1d22a), mRNA.
rs32313842	chr15:86160637	17.255	0.000356884	0.264094	intronic	0	NM_145476	Tbc1d22a	TBC1 domain family, member 22a (Tbc1d22a), mRNA.
rs31775651	chr15:86180859	17.255	0.000356884	0.264094	intronic	0	NM_145476	Tbc1d22a	TBC1 domain family, member 22a (Tbc1d22a), mRNA.
rs32002554	chr15:86285522	17.255	0.000356884	0.264094	intronic	0	NM_145476	Tbc1d22a	TBC1 domain family, member 22a (Tbc1d22a), mRNA.
rs3668793	chr7:47585676	16.6985	0.000423485	0.355727	intergenic	-344431	NR_045504	4933402C06Rik	RIKEN cDNA 4933402C06 gene (4933402C06Rik), long non-coding RNA.
rs33595597	chr8:24993057	15.2579	0.000667734	0.369257	intronic	0	NM_177086	Zmat4	zinc finger, matrin type 4 (Zmat4), mRNA.
rs13479249	chr7:58988308	16.5739	0.000440183	0.369754	intergenic	111107	NM_080853	Slc17a6	solute carrier family 17 (sodium-dependent inorganic phosphate cotransporter) member 6 (Slc17a6), mRNA.
rs32996538	chr8:24780829	14.9499	0.000737793	0.407999	intronic	0	NM_177086	Zmat4	zinc finger, matrin type 4 (Zmat4), mRNA.
rs33507096	chr8:24824556	14.9499	0.000737793	0.407999	intronic	0	NM_177086	Zmat4	zinc finger, matrin type 4 (Zmat4), mRNA.
rs31293805	chr7:123873306	16.24	0.000488561	0.410392	intergenic	225422	NM_001130479	Nucb2	nucleobindin 2 (Nucb2), mRNA.
rs29519902	chr17:68983750	16.1895	0.000496377	0.431351	intronic	0	NM_177278	L3mbtl4	l(3)mbt-like 4 (Drosophila) (L3mbtl4), mRNA.
rs48639518	chr17:69129671	16.1895	0.000496377	0.431351	intergenic	-56805	NM_001206661	Tmem200c	transmembrane protein 200C (Tmem200c), mRNA.
rs30064617	chr18:74565715	14.6901	0.000803133	0.557374	intergenic	-36558	NM_201600	Myo5b	myosin VB (Myo5b), mRNA.
rs29577074	chr18:74636520	14.6901	0.000803133	0.557374	intronic	0	NM_201600	Myo5b	myosin VB (Myo5b), mRNA.
rs29625026	chr18:75308406	14.6901	0.000803133	0.557374	intronic	0	NM_027727	Dym	dymeclin (Dym), mRNA.
rs6205403	chr18:75319865	14.6901	0.000803133	0.557374	intronic	0	NM_027727	Dym	dymeclin (Dym), mRNA.
rs13479346	chr7:83107305	15.0439	0.000715601	0.601104	intergenic	114080	NM_029652	Klhl25	kelch-like 25 (Klhl25), mRNA.
rs31344059	chr7:84087751	15.0439	0.000715601	0.601104	intronic	0	NM_001199224	Agbl1	ATP/GTP binding protein-like 1 (Agbl1), mRNA.
rs30609524	chr6:134625418	14.8725	0.000756638	0.601527	intronic	0	NM_026371	Loh12cr1	loss of heterozygosity, 12, chromosomal region 1 homolog (human) (Loh12cr1), mRNA.
rs30111325	chr6:134625482	14.8725	0.000756638	0.601527	intronic	0	NM_026371	Loh12cr1	loss of heterozygosity, 12, chromosomal region 1 homolog (human) (Loh12cr1), mRNA.
rs26840718	chr11:24730884	15.514	0.000614975	0.633425	intergenic	-100161	NR_033491	Gm10466	predicted gene 10466 (Gm10466), long non-coding RNA.
rs26845117	chr11:25595906	15.514	0.000614975	0.633425	intronic	0	NR_027973	5730522E02Rik	RIKEN cDNA 5730522E02 gene (5730522E02Rik), long non-coding RNA.
rs29440862	chr11:25612095	15.514	0.000614975	0.633425	intronic	0	NR_027973	5730522E02Rik	RIKEN cDNA 5730522E02 gene (5730522E02Rik), long non-coding RNA.
rs26825489	chr11:25666097	15.514	0.000614975	0.633425	intronic	0	NR_027973	5730522E02Rik	RIKEN cDNA 5730522E02 gene (5730522E02Rik), long non-coding RNA.
rs13480921	chr11:25668992	15.514	0.000614975	0.633425	intronic	0	NR_027973	5730522E02Rik	RIKEN cDNA 5730522E02 gene (5730522E02Rik), long non-coding RNA.
rs26825472	chr11:25669466	15.514	0.000614975	0.633425	intronic	0	NR_027973	5730522E02Rik	RIKEN cDNA 5730522E02 gene (5730522E02Rik), long non-coding RNA.
rs26825437	chr11:25681177	15.514	0.000614975	0.633425	intronic	0	NR_027973	5730522E02Rik	RIKEN cDNA 5730522E02 gene (5730522E02Rik), long non-coding RNA.
rs26825350	chr11:25726764	15.514	0.000614975	0.633425	intronic	0	NR_027973	5730522E02Rik	RIKEN cDNA 5730522E02 gene (5730522E02Rik), long non-coding RNA.
rs26876647	chr11:25746955	15.514	0.000614975	0.633425	intronic	0	NR_027973	5730522E02Rik	RIKEN cDNA 5730522E02 gene (5730522E02Rik), long non-coding RNA.
rs6374121	chr11:25752845	15.514	0.000614975	0.633425	intronic	0	NR_027973	5730522E02Rik	RIKEN cDNA 5730522E02 gene (5730522E02Rik), long non-coding RNA.
rs29430691	chr11:25787516	15.514	0.000614975	0.633425	intronic	0	NR_027973	5730522E02Rik	RIKEN cDNA 5730522E02 gene (5730522E02Rik), long non-coding RNA.
rs26862143	chr11:25843703	15.514	0.000614975	0.633425	intronic	0	NR_027973	5730522E02Rik	RIKEN cDNA 5730522E02 gene (5730522E02Rik), long non-coding RNA.
rs29481361	chr11:25868933	15.514	0.000614975	0.633425	intronic	0	NR_027973	5730522E02Rik	RIKEN cDNA 5730522E02 gene (5730522E02Rik), long non-coding RNA.
rs29396368	chr11:25974223	15.514	0.000614975	0.633425	intronic	0	NR_027973	5730522E02Rik	RIKEN cDNA 5730522E02 gene (5730522E02Rik), long non-coding RNA.
rs29452017	chr11:25984937	15.514	0.000614975	0.633425	intronic	0	NR_027973	5730522E02Rik	RIKEN cDNA 5730522E02 gene (5730522E02Rik), long non-coding RNA.
rs29462678	chr11:26029822	15.514	0.000614975	0.633425	intronic	0	NR_027973	5730522E02Rik	RIKEN cDNA 5730522E02 gene (5730522E02Rik), long non-coding RNA.
rs26846312	chr11:26098162	15.514	0.000614975	0.633425	intronic	0	NR_027973	5730522E02Rik	RIKEN cDNA 5730522E02 gene (5730522E02Rik), long non-coding RNA.
rs13480924	chr11:26131800	15.514	0.000614975	0.633425	intergenic	-21223	NR_027973	5730522E02Rik	RIKEN cDNA 5730522E02 gene (5730522E02Rik), long non-coding RNA.
rs29481442	chr11:26131877	15.514	0.000614975	0.633425	intergenic	-21300	NR_027973	5730522E02Rik	RIKEN cDNA 5730522E02 gene (5730522E02Rik), long non-coding RNA.
rs26827630	chr11:26182102	15.514	0.000614975	0.633425	intergenic	-71525	NR_027973	5730522E02Rik	RIKEN cDNA 5730522E02 gene (5730522E02Rik), long non-coding RNA.
rs26827603	chr11:26188751	15.514	0.000614975	0.633425	intergenic	-78174	NR_027973	5730522E02Rik	RIKEN cDNA 5730522E02 gene (5730522E02Rik), long non-coding RNA.
rs29385606	chr11:26196143	15.514	0.000614975	0.633425	intergenic	-85566	NR_027973	5730522E02Rik	RIKEN cDNA 5730522E02 gene (5730522E02Rik), long non-coding RNA.
rs29473629	chr11:26390533	15.514	0.000614975	0.633425	intronic	0	NM_027260	Vrk2	vaccinia related kinase 2 (Vrk2), transcript variant 1, mRNA.
rs26870310	chr11:26393664	15.514	0.000614975	0.633425	intronic	0	NM_027260	Vrk2	vaccinia related kinase 2 (Vrk2), transcript variant 1, mRNA.
rs26856409	chr11:26442071	15.514	0.000614975	0.633425	intronic	0	NM_027260	Vrk2	vaccinia related kinase 2 (Vrk2), transcript variant 1, mRNA.
rs29421585	chr11:26443269	15.514	0.000614975	0.633425	intronic	0	NM_027260	Vrk2	vaccinia related kinase 2 (Vrk2), transcript variant 1, mRNA.
rs26856381	chr11:26485683	15.514	0.000614975	0.633425	intronic	0	NM_027260	Vrk2	vaccinia related kinase 2 (Vrk2), transcript variant 1, mRNA.
rs29385681	chr11:26543808	15.514	0.000614975	0.633425	intergenic	-49887	NM_027260	Vrk2	vaccinia related kinase 2 (Vrk2), transcript variant 1, mRNA.
rs26856284	chr11:26560741	15.514	0.000614975	0.633425	intergenic	-66820	NM_027260	Vrk2	vaccinia related kinase 2 (Vrk2), transcript variant 1, mRNA.
rs29430791	chr11:26604417	15.514	0.000614975	0.633425	intergenic	-80691	NR_002890	Gm12070	predicted gene 12070 (Gm12070), non-coding RNA.
rs29455339	chr11:26614735	15.514	0.000614975	0.633425	intergenic	-70373	NR_002890	Gm12070	predicted gene 12070 (Gm12070), non-coding RNA.
rs29478779	chr11:26651823	15.514	0.000614975	0.633425	intergenic	-33285	NR_002890	Gm12070	predicted gene 12070 (Gm12070), non-coding RNA.
rs29420538	chr11:26706011	15.514	0.000614975	0.633425	intergenic	20902	NR_002890	Gm12070	predicted gene 12070 (Gm12070), non-coding RNA.
rs29457865	chr11:26723645	15.514	0.000614975	0.633425	intergenic	38536	NR_002890	Gm12070	predicted gene 12070 (Gm12070), non-coding RNA.
rs26844343	chr11:26723699	15.514	0.000614975	0.633425	intergenic	38590	NR_002890	Gm12070	predicted gene 12070 (Gm12070), non-coding RNA.
rs6261233	chr11:26725625	15.514	0.000614975	0.633425	intergenic	40516	NR_002890	Gm12070	predicted gene 12070 (Gm12070), non-coding RNA.
rs29455236	chr11:26725735	15.514	0.000614975	0.633425	intergenic	40626	NR_002890	Gm12070	predicted gene 12070 (Gm12070), non-coding RNA.
rs6412503	chr11:26824836	15.514	0.000614975	0.633425	intergenic	139727	NR_002890	Gm12070	predicted gene 12070 (Gm12070), non-coding RNA.
rs26844240	chr11:26832788	15.514	0.000614975	0.633425	intergenic	147679	NR_002890	Gm12070	predicted gene 12070 (Gm12070), non-coding RNA.
rs3705037	chr11:26869517	15.514	0.000614975	0.633425	intergenic	184408	NR_002890	Gm12070	predicted gene 12070 (Gm12070), non-coding RNA.
rs26827064	chr11:26869556	15.514	0.000614975	0.633425	intergenic	184447	NR_002890	Gm12070	predicted gene 12070 (Gm12070), non-coding RNA.
rs26827014	chr11:26883197	15.514	0.000614975	0.633425	intergenic	198088	NR_002890	Gm12070	predicted gene 12070 (Gm12070), non-coding RNA.
rs26827013	chr11:26883489	15.514	0.000614975	0.633425	intergenic	198380	NR_002890	Gm12070	predicted gene 12070 (Gm12070), non-coding RNA.
rs26827002	chr11:26886347	15.514	0.000614975	0.633425	intergenic	201238	NR_002890	Gm12070	predicted gene 12070 (Gm12070), non-coding RNA.
rs3726805	chr18:75301008	14.1762	0.000951746	0.660511	intronic	0	NM_027727	Dym	dymeclin (Dym), mRNA.
rs29540469	chr18:75308478	14.1762	0.000951746	0.660511	intronic	0	NM_027727	Dym	dymeclin (Dym), mRNA.
rs13480917	chr11:24656731	14.9182	0.000745446	0.76781	intergenic	-26008	NR_033491	Gm10466	predicted gene 10466 (Gm10466), long non-coding RNA.
rs29407267	chr11:24667309	14.9182	0.000745446	0.76781	intergenic	-36586	NR_033491	Gm10466	predicted gene 10466 (Gm10466), long non-coding RNA.
rs26855295	chr11:24669566	14.9182	0.000745446	0.76781	intergenic	-38843	NR_033491	Gm10466	predicted gene 10466 (Gm10466), long non-coding RNA.
rs46963325	chr11:24677541	14.9182	0.000745446	0.76781	intergenic	-46818	NR_033491	Gm10466	predicted gene 10466 (Gm10466), long non-coding RNA.
rs26840625	chr11:24761806	14.9182	0.000745446	0.76781	intergenic	-131083	NR_033491	Gm10466	predicted gene 10466 (Gm10466), long non-coding RNA.
rs26840624	chr11:24761830	14.9182	0.000745446	0.76781	intergenic	-131107	NR_033491	Gm10466	predicted gene 10466 (Gm10466), long non-coding RNA.
rs6301828	chr11:24831118	14.9182	0.000745446	0.76781	intergenic	-200395	NR_033491	Gm10466	predicted gene 10466 (Gm10466), long non-coding RNA.
rs26825076	chr11:24847789	14.9182	0.000745446	0.76781	intergenic	-217066	NR_033491	Gm10466	predicted gene 10466 (Gm10466), long non-coding RNA.
rs29433692	chr11:24856714	14.9182	0.000745446	0.76781	intergenic	-225991	NR_033491	Gm10466	predicted gene 10466 (Gm10466), long non-coding RNA.
rs26825020	chr11:24872129	14.9182	0.000745446	0.76781	intergenic	-241406	NR_033491	Gm10466	predicted gene 10466 (Gm10466), long non-coding RNA.
rs6304979	chr11:24877977	14.9182	0.000745446	0.76781	intergenic	-247254	NR_033491	Gm10466	predicted gene 10466 (Gm10466), long non-coding RNA.
rs26867933	chr11:24885806	14.9182	0.000745446	0.76781	intergenic	-255083	NR_033491	Gm10466	predicted gene 10466 (Gm10466), long non-coding RNA.
rs26867886	chr11:24893781	14.9182	0.000745446	0.76781	intergenic	-263058	NR_033491	Gm10466	predicted gene 10466 (Gm10466), long non-coding RNA.
rs26867884	chr11:24894049	14.9182	0.000745446	0.76781	intergenic	-263326	NR_033491	Gm10466	predicted gene 10466 (Gm10466), long non-coding RNA.
rs26853144	chr11:24912727	14.9182	0.000745446	0.76781	intergenic	-282004	NR_033491	Gm10466	predicted gene 10466 (Gm10466), long non-coding RNA.
rs26853126	chr11:24932809	14.9182	0.000745446	0.76781	intergenic	-293298	NR_045853	4933427E13Rik	RIKEN cDNA 4933427E13 gene (4933427E13Rik), long non-coding RNA.
rs29423512	chr11:24944842	14.9182	0.000745446	0.76781	intergenic	-281265	NR_045853	4933427E13Rik	RIKEN cDNA 4933427E13 gene (4933427E13Rik), long non-coding RNA.
rs29437095	chr11:24952651	14.9182	0.000745446	0.76781	intergenic	-273456	NR_045853	4933427E13Rik	RIKEN cDNA 4933427E13 gene (4933427E13Rik), long non-coding RNA.
rs29409012	chr11:24952727	14.9182	0.000745446	0.76781	intergenic	-273380	NR_045853	4933427E13Rik	RIKEN cDNA 4933427E13 gene (4933427E13Rik), long non-coding RNA.
rs29456775	chr11:24982581	14.9182	0.000745446	0.76781	intergenic	-243526	NR_045853	4933427E13Rik	RIKEN cDNA 4933427E13 gene (4933427E13Rik), long non-coding RNA.
rs6319788	chr11:24990453	14.9182	0.000745446	0.76781	intergenic	-235654	NR_045853	4933427E13Rik	RIKEN cDNA 4933427E13 gene (4933427E13Rik), long non-coding RNA.
rs29485412	chr11:25004023	14.9182	0.000745446	0.76781	intergenic	-222084	NR_045853	4933427E13Rik	RIKEN cDNA 4933427E13 gene (4933427E13Rik), long non-coding RNA.
rs26853053	chr11:25004749	14.9182	0.000745446	0.76781	intergenic	-221358	NR_045853	4933427E13Rik	RIKEN cDNA 4933427E13 gene (4933427E13Rik), long non-coding RNA.
rs26853052	chr11:25004995	14.9182	0.000745446	0.76781	intergenic	-221112	NR_045853	4933427E13Rik	RIKEN cDNA 4933427E13 gene (4933427E13Rik), long non-coding RNA.
rs26853003	chr11:25022076	14.9182	0.000745446	0.76781	intergenic	-204031	NR_045853	4933427E13Rik	RIKEN cDNA 4933427E13 gene (4933427E13Rik), long non-coding RNA.
rs29414530	chr11:25029598	14.9182	0.000745446	0.76781	intergenic	-196509	NR_045853	4933427E13Rik	RIKEN cDNA 4933427E13 gene (4933427E13Rik), long non-coding RNA.
rs29415791	chr11:25038093	14.9182	0.000745446	0.76781	intergenic	-188014	NR_045853	4933427E13Rik	RIKEN cDNA 4933427E13 gene (4933427E13Rik), long non-coding RNA.
rs29442352	chr11:25038137	14.9182	0.000745446	0.76781	intergenic	-187970	NR_045853	4933427E13Rik	RIKEN cDNA 4933427E13 gene (4933427E13Rik), long non-coding RNA.
rs29400159	chr11:25044042	14.9182	0.000745446	0.76781	intergenic	-182065	NR_045853	4933427E13Rik	RIKEN cDNA 4933427E13 gene (4933427E13Rik), long non-coding RNA.
rs26852934	chr11:25069613	14.9182	0.000745446	0.76781	intergenic	-156494	NR_045853	4933427E13Rik	RIKEN cDNA 4933427E13 gene (4933427E13Rik), long non-coding RNA.
rs29470559	chr11:25083146	14.9182	0.000745446	0.76781	intergenic	-142961	NR_045853	4933427E13Rik	RIKEN cDNA 4933427E13 gene (4933427E13Rik), long non-coding RNA.
rs26852898	chr11:25085395	14.9182	0.000745446	0.76781	intergenic	-140712	NR_045853	4933427E13Rik	RIKEN cDNA 4933427E13 gene (4933427E13Rik), long non-coding RNA.
rs26852896	chr11:25085480	14.9182	0.000745446	0.76781	intergenic	-140627	NR_045853	4933427E13Rik	RIKEN cDNA 4933427E13 gene (4933427E13Rik), long non-coding RNA.
rs26852886	chr11:25089103	14.9182	0.000745446	0.76781	intergenic	-137004	NR_045853	4933427E13Rik	RIKEN cDNA 4933427E13 gene (4933427E13Rik), long non-coding RNA.
rs26838696	chr11:25149707	14.9182	0.000745446	0.76781	intergenic	-76400	NR_045853	4933427E13Rik	RIKEN cDNA 4933427E13 gene (4933427E13Rik), long non-coding RNA.
rs26838663	chr11:25159366	14.9182	0.000745446	0.76781	intergenic	-66741	NR_045853	4933427E13Rik	RIKEN cDNA 4933427E13 gene (4933427E13Rik), long non-coding RNA.
rs26838558	chr11:25182842	14.9182	0.000745446	0.76781	intergenic	-43265	NR_045853	4933427E13Rik	RIKEN cDNA 4933427E13 gene (4933427E13Rik), long non-coding RNA.
rs26838506	chr11:25211319	14.9182	0.000745446	0.76781	intergenic	-14788	NR_045853	4933427E13Rik	RIKEN cDNA 4933427E13 gene (4933427E13Rik), long non-coding RNA.
rs29415854	chr11:25230662	14.9182	0.000745446	0.76781	intronic	0	NR_045853	4933427E13Rik	RIKEN cDNA 4933427E13 gene (4933427E13Rik), long non-coding RNA.
rs26821310	chr11:25247344	14.9182	0.000745446	0.76781	intronic	0	NR_045853	4933427E13Rik	RIKEN cDNA 4933427E13 gene (4933427E13Rik), long non-coding RNA.
rs29409312	chr11:25291454	14.9182	0.000745446	0.76781	intergenic	65346	NR_045853	4933427E13Rik	RIKEN cDNA 4933427E13 gene (4933427E13Rik), long non-coding RNA.
rs26821221	chr11:25301390	14.9182	0.000745446	0.76781	intergenic	75282	NR_045853	4933427E13Rik	RIKEN cDNA 4933427E13 gene (4933427E13Rik), long non-coding RNA.
rs29464419	chr11:25303165	14.9182	0.000745446	0.76781	intergenic	77057	NR_045853	4933427E13Rik	RIKEN cDNA 4933427E13 gene (4933427E13Rik), long non-coding RNA.
rs26821189	chr11:25323234	14.9182	0.000745446	0.76781	intergenic	97126	NR_045853	4933427E13Rik	RIKEN cDNA 4933427E13 gene (4933427E13Rik), long non-coding RNA.
rs26821139	chr11:25343010	14.9182	0.000745446	0.76781	intergenic	116902	NR_045853	4933427E13Rik	RIKEN cDNA 4933427E13 gene (4933427E13Rik), long non-coding RNA.
rs26821098	chr11:25349735	14.9182	0.000745446	0.76781	intergenic	123627	NR_045853	4933427E13Rik	RIKEN cDNA 4933427E13 gene (4933427E13Rik), long non-coding RNA.
rs26873333	chr11:25361413	14.9182	0.000745446	0.76781	intergenic	135305	NR_045853	4933427E13Rik	RIKEN cDNA 4933427E13 gene (4933427E13Rik), long non-coding RNA.
rs29475449	chr11:25391688	14.9182	0.000745446	0.76781	intergenic	165580	NR_045853	4933427E13Rik	RIKEN cDNA 4933427E13 gene (4933427E13Rik), long non-coding RNA.
rs26873286	chr11:25391755	14.9182	0.000745446	0.76781	intergenic	165647	NR_045853	4933427E13Rik	RIKEN cDNA 4933427E13 gene (4933427E13Rik), long non-coding RNA.
rs26857039	chr11:25420884	14.9182	0.000745446	0.76781	intergenic	194776	NR_045853	4933427E13Rik	RIKEN cDNA 4933427E13 gene (4933427E13Rik), long non-coding RNA.
rs29425516	chr11:25488720	14.9182	0.000745446	0.76781	intergenic	262612	NR_045853	4933427E13Rik	RIKEN cDNA 4933427E13 gene (4933427E13Rik), long non-coding RNA.
rs29411379	chr11:25489201	14.9182	0.000745446	0.76781	intergenic	263093	NR_045853	4933427E13Rik	RIKEN cDNA 4933427E13 gene (4933427E13Rik), long non-coding RNA.
rs29466789	chr11:25489637	14.9182	0.000745446	0.76781	intergenic	263529	NR_045853	4933427E13Rik	RIKEN cDNA 4933427E13 gene (4933427E13Rik), long non-coding RNA.
rs29399339	chr11:25495929	14.9182	0.000745446	0.76781	intergenic	269821	NR_045853	4933427E13Rik	RIKEN cDNA 4933427E13 gene (4933427E13Rik), long non-coding RNA.
rs26856842	chr11:25507060	14.9182	0.000745446	0.76781	intergenic	280952	NR_045853	4933427E13Rik	RIKEN cDNA 4933427E13 gene (4933427E13Rik), long non-coding RNA.
rs26856774	chr11:25523759	14.9182	0.000745446	0.76781	intronic	0	NR_027973	5730522E02Rik	RIKEN cDNA 5730522E02 gene (5730522E02Rik), long non-coding RNA.
rs26845322	chr11:25539349	14.9182	0.000745446	0.76781	intronic	0	NR_027973	5730522E02Rik	RIKEN cDNA 5730522E02 gene (5730522E02Rik), long non-coding RNA.
rs29485875	chr11:25570495	14.9182	0.000745446	0.76781	intronic	0	NR_027973	5730522E02Rik	RIKEN cDNA 5730522E02 gene (5730522E02Rik), long non-coding RNA.
rs30999456	chr3:104989676	14.8725	0.000756638	0.883753	intergenic	119913	NM_029228	4930564D02Rik	RIKEN cDNA 4930564D02 gene (4930564D02Rik), mRNA.
rs30528698	chr3:104993234	14.8725	0.000756638	0.883753	intergenic	123471	NM_029228	4930564D02Rik	RIKEN cDNA 4930564D02 gene (4930564D02Rik), mRNA.
rs31243207	chr3:36196542	14.2193	0.000938225	1	intergenic	-75344	NM_198192	Qrfpr	pyroglutamylated RFamide peptide receptor (Qrfpr), mRNA.
rs29930624	chr3:36294069	14.2193	0.000938225	1	intergenic	80377	NR_105976	Mir7009	microRNA mir-7009 (Mir7009), microRNA.

## Sheet: Header for S1 Table
Header-name	Header-description
dbSNP	The ID for SNP in dbSNP128 (http://www.ncbi.nlm.nih.gov/SNP/)
location	The genomic location of SNP based on mm9 mouse genome assembly (http://genome.ucsc.edu/)
F-value	The weighted F-statistic value
p-value	The p-value for weighted F-statistic
adjusted_p	The adjusted p-value after chromosome-wise Bonferroni multiple test correction
SNP-type	The annotation for a SNP located in intergenic, intronic or intragenic region.
distance	The distance between SNP and TSS of nearest gene. Positive values: downtream; negtive values: upstream; zero: within a gene.
gene-ID	The representive RefSeq ID (http://www.wip.ncbi.nlm.nih.gov/refseq/) for nearest gene or host gene.
gene-symbol	The gene symbol (http://www.ncbi.nlm.nih.gov/sites/entrez?db=gene)
gene-description	The gene description (http://www.ncbi.nlm.nih.gov/sites/entrez?db=gene)
